# Supplementary material for: Diagnostic Efficacy of Carotid Ultrasound for Predicting the Risk of Perioperative Hypotension or Fluid Responsiveness: A Meta-Analysis
Source: Diagnostics (Basel). 2023 Jul 6;13(13):2290. doi: 10.3390/diagnostics13132290 (PMC10341258; doi:10.3390/diagnostics13132290)
Supplement: Supplementary file 1 [file diagnostics-13-02290-s001.zip]

Archive with 1 entries (1 files):
- diagnostics-2446233-supplementary.pdf
